# Supplementary material for: UNC-45 assisted myosin folding depends on a conserved FX3HY motif implicated in Freeman Sheldon Syndrome
Source: Nat Commun. 2024 Jul 25;15:6272. doi: 10.1038/s41467-024-50442-6 (PMC11272940; doi:10.1038/s41467-024-50442-6)
Supplement: Supplementary file 4 — Source Data [file 41467_2024_50442_MOESM4_ESM.xlsx]

## Sheet: Figure 1a
Figure 1a	SDS page

## Sheet: Figure 2a
Figure 2a

## Sheet: Figure 2b
Figure 2b

## Sheet: Figure 2e
Figure 2e	anti-HIS Qiagen (34660)
Quantification	Hours	UF complex				F complex
	0	0.0326805	0.0211472	0.129381	0.245562	0.033934	0.0459371	0.1113	0.0909116
	1	0.625761	0.435571	0.335215	0.854697	0.0286122	0.0513178	0.180169	0.129281
	2	0.760002	0.482919	0.288553	0.927591	0.0400601	0.0309953	0.230515	0.26565
	3	0.749425	0.444994	0.269755	1.17338	0.0278094	0.0181499	0.158055	0.189012

## Sheet: Figure 3a
Figure 3a	anti-strep Qiagen (34850)

## Sheet: Figure 3c
Figure 3c	Thermal shift
	UNC-45	36.4387
	UNC-45	36.3638
	UNC-45	36.0246
	deltaUCS	34.4772
	deltaUCS	34.9353
	deltaUCS	34.6672
	UNC-45 myo pep	41.8881
	UNC-45 myo pep	41.9585
	UNC-45 myo pep	41.865
	deltaUCS myo pep	37.5585
	deltaUCS myo pep	37.5075
	deltaUCS myo pep	37.9045
	UNC-45 scrambled peptide	38.5407
	UNC-45 scrambled peptide	38.8458

## Sheet: Figure 5a
Figure 5a	anisotropy
	Concentration of UNC-45	WT			YA			YF			YS			HA			FA
	0	5.3	12.6	3.7	5.3	12.6	3.7	5.3	12.6	3.7	5.3	12.6	3.7	5.3	12.6	3.7	5.3	12.6	3.7
	0.175781	4.6	15	3.9	4.7	13.4	5.8	4.3	12.3	6.8	3.9	11.2	10.3	0	5.5	4.1	4.4	13.8	2.6
	0.351563	6.4	13.2	6.1	4.3	1.7	0.4	5.1	1.8	6.4	4.7	6.2	9.3	3.8	0.7	6.4	3.6	16.7	-0.3
	0.703125	7.2	17.6	6.4	5.8	1.7	0.4	6.4	4.5	13	5.1	5.5	9.4	0.6	0	3.9	3.9	16.9	1.9
	1.40625	8.9	18.8	7.7	7	8.4	1.8	8.4	4.2	12.1	5.2	6.5	9.3	0.6	2	2.8	4.1	17.5	4.3
	2.8125	12.6	20.8	10.1	6.4	11.8	2	8.2	8.5	14.3	6.4	7.8	8.3	0.3	1.3	0	4.4	15.2	4.2
	5.625	17.2	24.9	15	7.1	9	1.1	12.3	12.3	13.2	6.3	4.9	7.9	2.1	6.3	2.4	4.2	16.6	1.6
	11.25	25	34.7	21.5	9.2	12.9	7	17.8	23.8	20.8	7	11.3	8.2	2.4	7.6	2	5.1	12.6	1.6
	22.5	36.6	42.5	32.7	10.5	9.9	3.1	27	30.9	31.9	9	13.7	9.2	4.5	5	4.7	8.1	15.3	2.9
	45	54.3	58.7	44.8	12.8	10.6	5.7	40.2	41.9	42.6	12.2	15.9	9.7	7.9	5.8	8.2	12.1	20.7	7.1
	90	80.8	81.5	73.9	19.6	19.4	11.8	59.6	75.4	54.3	17.3	19.5	15.4	16	13.1	14	20.1	19.2	14.4
	180	110.2	103.4	95.9	34	31.5	25	88.1	87.4	75.8	32.9	42	26.2	36.1	22.5	30.8	33.5	31	22.4

## Sheet: Figure 5b
Figure 5b	SDS-page

## Sheet: Figure 5c
Figure 5c	SDS page
	Quantification
	WT	F577A	H581A	Y582A	Y582F	Y582S
	0.952146	0.286496	0.209268	0.275555	0.879471	0.327083
	0.83057	0.207292	0.208453	0.295702	0.821212	0.385012
	0.714399	0.241414	0.217397	0.184959	0.650175	0.259195

## Sheet: Figure 5e
Figure 5e:	anisotropy
	Concentration of UNC-45 (uM)	WT			YA			YS
	1.32812	6.57453	6.74193	7.68354	6.07181	6.52326	8.40493	5.28502	12.3556	3.35941
	2.65625	8.53487	8.19726	6.99467	9.77659	8.9171	8.99192	6.94836	0.809346	4.07322
	5.3125	12.7907	10.4738	33.0874	25.3247	8.87968	18.674	7.67927	1.4103	4.65612
	10.625	18.2552	15.5416	16.9081	7.81185	12.0982	11.5884	10.4022	5.77949	3.0842
	21.25	29.0506	29.3562	44.0561	15.9198	15.5946	19.3004	13.4517	36.969	8.74712
	42.5	56.4588	50.1965	63.4549	24.0519	18.1594	22.6567	22.5597	22.6938	20.2167
	85	79.4161	73.957	93.6547	33.4923	37.8748	35.5567	36.9158	34.1228	22.4339
	170	124.261	113.653	120.11	61.3587	57.6896	58.059	60.1041	59.6706	51.4081

[truncated: 6 more sheets: Supp. Fig 1a, Supp. Fig 3a, Supp. Fig 3c, Supp. Fig 4b, Supp. Fig 8a, Supp. Fig 9b]
